# Supplementary material for: Aqueous Humor Proteomic Alterations Associated with Visual Field Index Parameters in Glaucoma Patients: A Pilot Study
Source: J Clin Med. 2021 Mar 12;10(6):1180. doi: 10.3390/jcm10061180 (PMC8001447; doi:10.3390/jcm10061180)
Supplement: Supplementary file 1 [file jcm-10-01180-s001.xlsx]

## Sheet: Supplementary Table-1
Accession	Description	Symbol
P04217	Alpha-1B-glycoprotein OS=Homo sapiens OX=9606 GN=A1BG PE=1 SV=4 - [A1BG_HUMAN]	A1BG
P01023	Alpha-2-macroglobulin OS=Homo sapiens OX=9606 GN=A2M PE=1 SV=3 - [A2MG_HUMAN]	A2M
Q5T3U5	Multidrug resistance-associated protein 7 OS=Homo sapiens OX=9606 GN=ABCC10 PE=1 SV=1 - [MRP7_HUMAN]	ABCC10
Q7Z7G0	Target of Nesh-SH3 OS=Homo sapiens OX=9606 GN=ABI3BP PE=1 SV=1 - [TARSH_HUMAN]	ABI3BP
P60709	Actin, cytoplasmic 1 OS=Homo sapiens OX=9606 GN=ACTB PE=1 SV=1 - [ACTB_HUMAN]	ACTB
P43652	Afamin OS=Homo sapiens OX=9606 GN=AFM PE=1 SV=1 - [AFAM_HUMAN]	AFM
Q8NEM8	Cytosolic carboxypeptidase 3 OS=Homo sapiens OX=9606 GN=AGBL3 PE=2 SV=2 - [CBPC3_HUMAN]	AGBL3
O00468	Agrin OS=Homo sapiens OX=9606 GN=AGRN PE=1 SV=6 - [AGRIN_HUMAN]	AGRN
P01019	Angiotensinogen OS=Homo sapiens OX=9606 GN=AGT PE=1 SV=1 - [ANGT_HUMAN]	AGT
P02765	Alpha-2-HS-glycoprotein OS=Homo sapiens OX=9606 GN=AHSG PE=1 SV=2 - [FETUA_HUMAN]	AHSG
O14862	Interferon-inducible protein AIM2 OS=Homo sapiens OX=9606 GN=AIM2 PE=1 SV=1 - [AIM2_HUMAN]	AIM2
P02768	Albumin OS=Homo sapiens OX=9606 GN=ALB PE=1 SV=2 - [ALBU_HUMAN]	ALB
P30838	Aldehyde dehydrogenase, dimeric NADP-preferring OS=Homo sapiens OX=9606 GN=ALDH3A1 PE=1 SV=3 - [AL3A1_HUMAN]	ALDH3A1
P02760	Protein AMBP OS=Homo sapiens OX=9606 GN=AMBP PE=1 SV=1 - [AMBP_HUMAN]	AMBP
P51693	Amyloid-like protein 1 OS=Homo sapiens OX=9606 GN=APLP1 PE=1 SV=3 - [APLP1_HUMAN]	APLP1
Q06481	Amyloid-like protein 2 OS=Homo sapiens OX=9606 GN=APLP2 PE=1 SV=2 - [APLP2_HUMAN]	APLP2
P02647	Apolipoprotein A-I OS=Homo sapiens OX=9606 GN=APOA1 PE=1 SV=1 - [APOA1_HUMAN]	APOA1
P02652	Apolipoprotein A-II OS=Homo sapiens OX=9606 GN=APOA2 PE=1 SV=1 - [APOA2_HUMAN]	APOA2
P06727	Apolipoprotein A-IV OS=Homo sapiens OX=9606 GN=APOA4 PE=1 SV=4 - [APOA4_HUMAN]	APOA4
P02656	Apolipoprotein C-III OS=Homo sapiens OX=9606 GN=APOC3 PE=1 SV=1 - [APOC3_HUMAN]	APOC3
P05090	Apolipoprotein D OS=Homo sapiens OX=9606 GN=APOD PE=1 SV=1 - [APOD_HUMAN]	APOD
P02649	Apolipoprotein E OS=Homo sapiens OX=9606 GN=APOE PE=1 SV=1 - [APOE_HUMAN]	APOE
P02749	Beta-2-glycoprotein 1 OS=Homo sapiens OX=9606 GN=APOH PE=1 SV=3 - [APOH_HUMAN]	APOH
P05067	Amyloid-beta precursor protein OS=Homo sapiens OX=9606 GN=APP PE=1 SV=3 - [A4_HUMAN]	APP
Q9NZN5	Rho guanine nucleotide exchange factor 12 OS=Homo sapiens OX=9606 GN=ARHGEF12 PE=1 SV=1 - [ARHGC_HUMAN]	ARHGEF12
Q15904	V-type proton ATPase subunit S1 OS=Homo sapiens OX=9606 GN=ATP6AP1 PE=1 SV=2 - [VAS1_HUMAN]	ATP6AP1
P25311	Zinc-alpha-2-glycoprotein OS=Homo sapiens OX=9606 GN=AZGP1 PE=1 SV=2 - [ZA2G_HUMAN]	AZGP1
P61769	Beta-2-microglobulin OS=Homo sapiens OX=9606 GN=B2M PE=1 SV=1 - [B2MG_HUMAN]	B2M
O43505	Beta-1,4-glucuronyltransferase 1 OS=Homo sapiens OX=9606 GN=B4GAT1 PE=1 SV=1 - [B4GA1_HUMAN]	B4GAT1
P43251	Biotinidase OS=Homo sapiens OX=9606 GN=BTD PE=1 SV=2 - [BTD_HUMAN]	BTD
P00736	Complement C1r subcomponent OS=Homo sapiens OX=9606 GN=C1R PE=1 SV=2 - [C1R_HUMAN]	C1R
P09871	Complement C1s subcomponent OS=Homo sapiens OX=9606 GN=C1S PE=1 SV=1 - [C1S_HUMAN]	C1S
P06681	Complement C2 OS=Homo sapiens OX=9606 GN=C2 PE=1 SV=2 - [CO2_HUMAN]	C2
P01024	Complement C3 OS=Homo sapiens OX=9606 GN=C3 PE=1 SV=2 - [CO3_HUMAN]	C3
P0C0L4	Complement C4-A OS=Homo sapiens OX=9606 GN=C4A PE=1 SV=2 - [CO4A_HUMAN]	C4A
P0C0L5	Complement C4-B OS=Homo sapiens OX=9606 GN=C4B PE=1 SV=2 - [CO4B_HUMAN]	C4B
P01031	Complement C5 OS=Homo sapiens OX=9606 GN=C5 PE=1 SV=4 - [CO5_HUMAN]	C5
P13671	Complement component C6 OS=Homo sapiens OX=9606 GN=C6 PE=1 SV=3 - [CO6_HUMAN]	C6
P10643	Complement component C7 OS=Homo sapiens OX=9606 GN=C7 PE=1 SV=2 - [CO7_HUMAN]	C7
P07357	Complement component C8 alpha chain OS=Homo sapiens OX=9606 GN=C8A PE=1 SV=2 - [CO8A_HUMAN]	C8A
P07358	Complement component C8 beta chain OS=Homo sapiens OX=9606 GN=C8B PE=1 SV=3 - [CO8B_HUMAN]	C8B
P07360	Complement component C8 gamma chain OS=Homo sapiens OX=9606 GN=C8G PE=1 SV=3 - [CO8G_HUMAN]	C8G
P02748	Complement component C9 OS=Homo sapiens OX=9606 GN=C9 PE=1 SV=2 - [CO9_HUMAN]	C9
Q9BY67	Cell adhesion molecule 1 OS=Homo sapiens OX=9606 GN=CADM1 PE=1 SV=2 - [CADM1_HUMAN]	CADM1
P08571	Monocyte differentiation antigen CD14 OS=Homo sapiens OX=9606 GN=CD14 PE=1 SV=2 - [CD14_HUMAN]	CD14
P20273	B-cell receptor CD22 OS=Homo sapiens OX=9606 GN=CD22 PE=1 SV=2 - [CD22_HUMAN]	CD22
P19022	Cadherin-2 OS=Homo sapiens OX=9606 GN=CDH2 PE=1 SV=4 - [CADH2_HUMAN]	CDH2
Q96JP9	Cadherin-related family member 1 OS=Homo sapiens OX=9606 GN=CDHR1 PE=1 SV=2 - [CDHR1_HUMAN]	CDHR1
P00751	Complement factor B OS=Homo sapiens OX=9606 GN=CFB PE=1 SV=2 - [CFAB_HUMAN]	CFB
P00746	Complement factor D OS=Homo sapiens OX=9606 GN=CFD PE=1 SV=5 - [CFAD_HUMAN]	CFD
P08603	Complement factor H OS=Homo sapiens OX=9606 GN=CFH PE=1 SV=4 - [CFAH_HUMAN]	CFH
Q03591	Complement factor H-related protein 1 OS=Homo sapiens OX=9606 GN=CFHR1 PE=1 SV=2 - [FHR1_HUMAN]	CFHR1
P36980	Complement factor H-related protein 2 OS=Homo sapiens OX=9606 GN=CFHR2 PE=1 SV=1 - [FHR2_HUMAN]	CFHR2
P05156	Complement factor I OS=Homo sapiens OX=9606 GN=CFI PE=1 SV=2 - [CFAI_HUMAN]	CFI
P10645	Chromogranin-A OS=Homo sapiens OX=9606 GN=CHGA PE=1 SV=7 - [CMGA_HUMAN]	CHGA
P36222	Chitinase-3-like protein 1 OS=Homo sapiens OX=9606 GN=CHI3L1 PE=1 SV=2 - [CH3L1_HUMAN]	CHI3L1
Q9BU40	Chordin-like protein 1 OS=Homo sapiens OX=9606 GN=CHRDL1 PE=1 SV=2 - [CRDL1_HUMAN]	CHRDL1
P05452	Tetranectin OS=Homo sapiens OX=9606 GN=CLEC3B PE=1 SV=3 - [TETN_HUMAN]	CLEC3B
O94985	Calsyntenin-1 OS=Homo sapiens OX=9606 GN=CLSTN1 PE=1 SV=1 - [CSTN1_HUMAN]	CLSTN1
P10909	Clusterin OS=Homo sapiens OX=9606 GN=CLU PE=1 SV=1 - [CLUS_HUMAN]	CLU
P39060	Collagen alpha-1(XVIII) chain OS=Homo sapiens OX=9606 GN=COL18A1 PE=1 SV=5 - [COIA1_HUMAN]	COL18A1
P00450	Ceruloplasmin OS=Homo sapiens OX=9606 GN=CP PE=1 SV=1 - [CERU_HUMAN]	CP
Q8IZJ3	C3 and PZP-like alpha-2-macroglobulin domain-containing protein 8 OS=Homo sapiens OX=9606 GN=CPAMD8 PE=1 SV=2 - [CPMD8_HUMAN]	CPAMD8
P16870	Carboxypeptidase E OS=Homo sapiens OX=9606 GN=CPE PE=1 SV=1 - [CBPE_HUMAN]	CPE
Q9NQ79	Cartilage acidic protein 1 OS=Homo sapiens OX=9606 GN=CRTAC1 PE=1 SV=2 - [CRAC1_HUMAN]	CRTAC1
P22914	Gamma-crystallin S OS=Homo sapiens OX=9606 GN=CRYGS PE=1 SV=4 - [CRYGS_HUMAN]	CRYGS
P01034	Cystatin-C OS=Homo sapiens OX=9606 GN=CST3 PE=1 SV=1 - [CYTC_HUMAN]	CST3
P07339	Cathepsin D OS=Homo sapiens OX=9606 GN=CTSD PE=1 SV=1 - [CATD_HUMAN]	CTSD
O60888	Protein CutA OS=Homo sapiens OX=9606 GN=CUTA PE=1 SV=2 - [CUTA_HUMAN]	CUTA
Q9UBP4	Dickkopf-related protein 3 OS=Homo sapiens OX=9606 GN=DKK3 PE=1 SV=2 - [DKK3_HUMAN]	DKK3
Q16610	Extracellular matrix protein 1 OS=Homo sapiens OX=9606 GN=ECM1 PE=1 SV=2 - [ECM1_HUMAN]	ECM1
Q12805	EGF-containing fibulin-like extracellular matrix protein 1 OS=Homo sapiens OX=9606 GN=EFEMP1 PE=1 SV=2 - [FBLN3_HUMAN]	EFEMP1
Q13347	Eukaryotic translation initiation factor 3 subunit I OS=Homo sapiens OX=9606 GN=EIF3I PE=1 SV=1 - [EIF3I_HUMAN]	EIF3I
P06733	Alpha-enolase OS=Homo sapiens OX=9606 GN=ENO1 PE=1 SV=2 - [ENOA_HUMAN]	ENO1
Q13822	Ectonucleotide pyrophosphatase/phosphodiesterase family member 2 OS=Homo sapiens OX=9606 GN=ENPP2 PE=1 SV=3 - [ENPP2_HUMAN]	ENPP2
P00748	Coagulation factor XII OS=Homo sapiens OX=9606 GN=F12 PE=1 SV=3 - [FA12_HUMAN]	F12
P00734	Prothrombin OS=Homo sapiens OX=9606 GN=F2 PE=1 SV=2 - [THRB_HUMAN]	F2
Q6P995	Protein FAM171B OS=Homo sapiens OX=9606 GN=FAM171B PE=2 SV=3 - [F171B_HUMAN]	FAM171B
Q92520	Protein FAM3C OS=Homo sapiens OX=9606 GN=FAM3C PE=1 SV=1 - [FAM3C_HUMAN]	FAM3C
P23142	Fibulin-1 OS=Homo sapiens OX=9606 GN=FBLN1 PE=1 SV=4 - [FBLN1_HUMAN]	FBLN1
P35555	Fibrillin-1 OS=Homo sapiens OX=9606 GN=FBN1 PE=1 SV=4 - [FBN1_HUMAN]	FBN1
P35556	Fibrillin-2 OS=Homo sapiens OX=9606 GN=FBN2 PE=1 SV=3 - [FBN2_HUMAN]	FBN2
Q9Y6R7	IgGFc-binding protein OS=Homo sapiens OX=9606 GN=FCGBP PE=1 SV=3 - [FCGBP_HUMAN]	FCGBP
Q9UGM5	Fetuin-B OS=Homo sapiens OX=9606 GN=FETUB PE=1 SV=2 - [FETUB_HUMAN]	FETUB
P02671	Fibrinogen alpha chain OS=Homo sapiens OX=9606 GN=FGA PE=1 SV=2 - [FIBA_HUMAN]	FGA
P02675	Fibrinogen beta chain OS=Homo sapiens OX=9606 GN=FGB PE=1 SV=2 - [FIBB_HUMAN]	FGB
P02679	Fibrinogen gamma chain OS=Homo sapiens OX=9606 GN=FGG PE=1 SV=3 - [FIBG_HUMAN]	FGG
P02751	Fibronectin OS=Homo sapiens OX=9606 GN=FN1 PE=1 SV=5 - [FINC_HUMAN]	FN1
Q86XX4	Extracellular matrix protein FRAS1 OS=Homo sapiens OX=9606 GN=FRAS1 PE=1 SV=2 - [FRAS1_HUMAN]	FRAS1
Q92765	Secreted frizzled-related protein 3 OS=Homo sapiens OX=9606 GN=FRZB PE=1 SV=2 - [SFRP3_HUMAN]	FRZB
P04406	Glyceraldehyde-3-phosphate dehydrogenase OS=Homo sapiens OX=9606 GN=GAPDH PE=1 SV=3 - [G3P_HUMAN]	GAPDH
P02774	Vitamin D-binding protein OS=Homo sapiens OX=9606 GN=GC PE=1 SV=2 - [VTDB_HUMAN]	GC
P22352	Glutathione peroxidase 3 OS=Homo sapiens OX=9606 GN=GPX3 PE=1 SV=2 - [GPX3_HUMAN]	GPX3
P06396	Gelsolin OS=Homo sapiens OX=9606 GN=GSN PE=1 SV=1 - [GELS_HUMAN]	GSN
Q86UP8	General transcription factor II-I repeat domain-containing protein 2A OS=Homo sapiens OX=9606 GN=GTF2IRD2 PE=1 SV=3 - [GTD2A_HUMAN]	GTF2IRD2
Q7Z4H7	HAUS augmin-like complex subunit 6 OS=Homo sapiens OX=9606 GN=HAUS6 PE=1 SV=2 - [HAUS6_HUMAN]	HAUS6
P69905	Hemoglobin subunit alpha OS=Homo sapiens OX=9606 GN=HBA1 PE=1 SV=2 - [HBA_HUMAN]	HBA1
P68871	Hemoglobin subunit beta OS=Homo sapiens OX=9606 GN=HBB PE=1 SV=2 - [HBB_HUMAN]	HBB
P00738	Haptoglobin OS=Homo sapiens OX=9606 GN=HP PE=1 SV=1 - [HPT_HUMAN]	HP
P00739	Haptoglobin-related protein OS=Homo sapiens OX=9606 GN=HPR PE=2 SV=2 - [HPTR_HUMAN]	HPR
P02790	Hemopexin OS=Homo sapiens OX=9606 GN=HPX PE=1 SV=2 - [HEMO_HUMAN]	HPX
P04196	Histidine-rich glycoprotein OS=Homo sapiens OX=9606 GN=HRG PE=1 SV=1 - [HRG_HUMAN]	HRG
Q99714	3-hydroxyacyl-CoA dehydrogenase type-2 OS=Homo sapiens OX=9606 GN=HSD17B10 PE=1 SV=3 - [HCD2_HUMAN]	HSD17B10
P98160	Basement membrane-specific heparan sulfate proteoglycan core protein OS=Homo sapiens OX=9606 GN=HSPG2 PE=1 SV=4 - [PGBM_HUMAN]	HSPG2
P18065	Insulin-like growth factor-binding protein 2 OS=Homo sapiens OX=9606 GN=IGFBP2 PE=1 SV=2 - [IBP2_HUMAN]	IGFBP2
P24592	Insulin-like growth factor-binding protein 6 OS=Homo sapiens OX=9606 GN=IGFBP6 PE=1 SV=1 - [IBP6_HUMAN]	IGFBP6
Q16270	Insulin-like growth factor-binding protein 7 OS=Homo sapiens OX=9606 GN=IGFBP7 PE=1 SV=1 - [IBP7_HUMAN]	IGFBP7
P01876	Immunoglobulin heavy constant alpha 1 OS=Homo sapiens OX=9606 GN=IGHA1 PE=1 SV=2 - [IGHA1_HUMAN]	IGHA1
P01859	Immunoglobulin heavy constant gamma 2 OS=Homo sapiens OX=9606 GN=IGHG2 PE=1 SV=2 - [IGHG2_HUMAN]	IGHG2
P01860	Immunoglobulin heavy constant gamma 3 OS=Homo sapiens OX=9606 GN=IGHG3 PE=1 SV=2 - [IGHG3_HUMAN]	IGHG3
P01861	Immunoglobulin heavy constant gamma 4 OS=Homo sapiens OX=9606 GN=IGHG4 PE=1 SV=1 - [IGHG4_HUMAN]	IGHG4
A0A0A0MS15	Immunoglobulin heavy variable 3-49 OS=Homo sapiens OX=9606 GN=IGHV3-49 PE=3 SV=1 - [HV349_HUMAN]	IGHV3-49
P01780	Immunoglobulin heavy variable 3-7 OS=Homo sapiens OX=9606 GN=IGHV3-7 PE=1 SV=2 - [HV307_HUMAN]	IGHV3-7
P01782	Immunoglobulin heavy variable 3-9 OS=Homo sapiens OX=9606 GN=IGHV3-9 PE=1 SV=2 - [HV309_HUMAN]	IGHV3-9
P06331	Immunoglobulin heavy variable 4-34 OS=Homo sapiens OX=9606 GN=IGHV4-34 PE=1 SV=2 - [HV434_HUMAN]	IGHV4-34
A0A0C4DH38	Immunoglobulin heavy variable 5-51 OS=Homo sapiens OX=9606 GN=IGHV5-51 PE=3 SV=1 - [HV551_HUMAN]	IGHV5-51
A0A0B4J1U7	Immunoglobulin heavy variable 6-1 OS=Homo sapiens OX=9606 GN=IGHV6-1 PE=3 SV=1 - [HV601_HUMAN]	IGHV6-1
P01834	Immunoglobulin kappa constant OS=Homo sapiens OX=9606 GN=IGKC PE=1 SV=2 - [IGKC_HUMAN]	IGKC
A0A0C4DH67	Immunoglobulin kappa variable 1-8 OS=Homo sapiens OX=9606 GN=IGKV1-8 PE=3 SV=1 - [KV108_HUMAN]	IGKV1-8
P01593	Immunoglobulin kappa variable 1D-33 OS=Homo sapiens OX=9606 GN=IGKV1D-33 PE=1 SV=2 - [KVD33_HUMAN]	IGKV1D-33
A0A075B6P5	Immunoglobulin kappa variable 2-28 OS=Homo sapiens OX=9606 GN=IGKV2-28 PE=3 SV=1 - [KV228_HUMAN]	IGKV2-28
P01624	Immunoglobulin kappa variable 3-15 OS=Homo sapiens OX=9606 GN=IGKV3-15 PE=1 SV=2 - [KV315_HUMAN]	IGKV3-15
P01619	Immunoglobulin kappa variable 3-20 OS=Homo sapiens OX=9606 GN=IGKV3-20 PE=1 SV=2 - [KV320_HUMAN]	IGKV3-20
A0A087WSY6	Immunoglobulin kappa variable 3D-15 OS=Homo sapiens OX=9606 GN=IGKV3D-15 PE=3 SV=6 - [KVD15_HUMAN]	IGKV3D-15
A0A0C4DH25	Immunoglobulin kappa variable 3D-20 OS=Homo sapiens OX=9606 GN=IGKV3D-20 PE=3 SV=1 - [KVD20_HUMAN]	IGKV3D-20
P06312	Immunoglobulin kappa variable 4-1 OS=Homo sapiens OX=9606 GN=IGKV4-1 PE=1 SV=1 - [KV401_HUMAN]	IGKV4-1
A0M8Q6	Immunoglobulin lambda constant 7 OS=Homo sapiens OX=9606 GN=IGLC7 PE=1 SV=3 - [IGLC7_HUMAN]	IGLC7
P01703	Immunoglobulin lambda variable 1-40 OS=Homo sapiens OX=9606 GN=IGLV1-40 PE=1 SV=2 - [LV140_HUMAN]	IGLV1-40
P01700	Immunoglobulin lambda variable 1-47 OS=Homo sapiens OX=9606 GN=IGLV1-47 PE=1 SV=2 - [LV147_HUMAN]	IGLV1-47
P0DOX2	Immunoglobulin alpha-2 heavy chain OS=Homo sapiens OX=9606 PE=1 SV=2 - [IGA2_HUMAN]	Immunoglobulin alpha-2 heavy chain
P0DOX5	Immunoglobulin gamma-1 heavy chain OS=Homo sapiens OX=9606 PE=1 SV=2 - [IGG1_HUMAN]	Immunoglobulin gamma-1 heavy chain
P0DOX7	Immunoglobulin kappa light chain OS=Homo sapiens OX=9606 PE=1 SV=1 - [IGK_HUMAN]	Immunoglobulin kappa light chain
P0DOX8	Immunoglobulin lambda-1 light chain OS=Homo sapiens OX=9606 PE=1 SV=1 - [IGL1_HUMAN]	Immunoglobulin lambda-1 light chain
P0DOX6	Immunoglobulin mu heavy chain OS=Homo sapiens OX=9606 PE=1 SV=2 - [IGM_HUMAN]	Immunoglobulin mu heavy chain
Q9BZV3	Interphotoreceptor matrix proteoglycan 2 OS=Homo sapiens OX=9606 GN=IMPG2 PE=1 SV=3 - [IMPG2_HUMAN]	IMPG2
P49441	Inositol polyphosphate 1-phosphatase OS=Homo sapiens OX=9606 GN=INPP1 PE=1 SV=1 - [INPP_HUMAN]	INPP1
P19827	Inter-alpha-trypsin inhibitor heavy chain H1 OS=Homo sapiens OX=9606 GN=ITIH1 PE=1 SV=3 - [ITIH1_HUMAN]	ITIH1
P19823	Inter-alpha-trypsin inhibitor heavy chain H2 OS=Homo sapiens OX=9606 GN=ITIH2 PE=1 SV=2 - [ITIH2_HUMAN]	ITIH2
Q14624	Inter-alpha-trypsin inhibitor heavy chain H4 OS=Homo sapiens OX=9606 GN=ITIH4 PE=1 SV=4 - [ITIH4_HUMAN]	ITIH4
Q86UX2	Inter-alpha-trypsin inhibitor heavy chain H5 OS=Homo sapiens OX=9606 GN=ITIH5 PE=2 SV=2 - [ITIH5_HUMAN]	ITIH5
Q9Y287	Integral membrane protein 2B OS=Homo sapiens OX=9606 GN=ITM2B PE=1 SV=1 - [ITM2B_HUMAN]	ITM2B
Q8WVF5	BTB/POZ domain-containing protein KCTD4 OS=Homo sapiens OX=9606 GN=KCTD4 PE=1 SV=2 - [KCTD4_HUMAN]	KCTD4
P01042	Kininogen-1 OS=Homo sapiens OX=9606 GN=KNG1 PE=1 SV=2 - [KNG1_HUMAN]	KNG1
P04264	Keratin, type II cytoskeletal 1 OS=Homo sapiens OX=9606 GN=KRT1 PE=1 SV=6 - [K2C1_HUMAN]	KRT1
P13645	Keratin, type I cytoskeletal 10 OS=Homo sapiens OX=9606 GN=KRT10 PE=1 SV=6 - [K1C10_HUMAN]	KRT10
P35908	Keratin, type II cytoskeletal 2 epidermal OS=Homo sapiens OX=9606 GN=KRT2 PE=1 SV=2 - [K22E_HUMAN]	KRT2
P13647	Keratin, type II cytoskeletal 5 OS=Homo sapiens OX=9606 GN=KRT5 PE=1 SV=3 - [K2C5_HUMAN]	KRT5
P31025	Lipocalin-1 OS=Homo sapiens OX=9606 GN=LCN1 PE=1 SV=1 - [LCN1_HUMAN]	LCN1
Q08380	Galectin-3-binding protein OS=Homo sapiens OX=9606 GN=LGALS3BP PE=1 SV=1 - [LG3BP_HUMAN]	LGALS3BP
P02750	Leucine-rich alpha-2-glycoprotein OS=Homo sapiens OX=9606 GN=LRG1 PE=1 SV=2 - [A2GL_HUMAN]	LRG1
Q14767	Latent-transforming growth factor beta-binding protein 2 OS=Homo sapiens OX=9606 GN=LTBP2 PE=1 SV=3 - [LTBP2_HUMAN]	LTBP2
P51884	Lumican OS=Homo sapiens OX=9606 GN=LUM PE=1 SV=2 - [LUM_HUMAN]	LUM
P61626	Lysozyme C OS=Homo sapiens OX=9606 GN=LYZ PE=1 SV=1 - [LYSC_HUMAN]	LYZ
P55083	Microfibril-associated glycoprotein 4 OS=Homo sapiens OX=9606 GN=MFAP4 PE=1 SV=2 - [MFAP4_HUMAN]	MFAP4
Q8WXI7	Mucin-16 OS=Homo sapiens OX=9606 GN=MUC16 PE=1 SV=3 - [MUC16_HUMAN]	MUC16
Q99972	Myocilin OS=Homo sapiens OX=9606 GN=MYOC PE=1 SV=2 - [MYOC_HUMAN]	MYOC
P61916	NPC intracellular cholesterol transporter 2 OS=Homo sapiens OX=9606 GN=NPC2 PE=1 SV=1 - [NPC2_HUMAN]	NPC2
Q969T7	7-methylguanosine phosphate-specific 5'-nucleotidase OS=Homo sapiens OX=9606 GN=NT5C3B PE=1 SV=4 - [5NT3B_HUMAN]	NT5C3B
Q86UD1	Out at first protein homolog OS=Homo sapiens OX=9606 GN=OAF PE=2 SV=1 - [OAF_HUMAN]	OAF
Q9UBM4	Opticin OS=Homo sapiens OX=9606 GN=OPTC PE=1 SV=1 - [OPT_HUMAN]	OPTC
P02763	Alpha-1-acid glycoprotein 1 OS=Homo sapiens OX=9606 GN=ORM1 PE=1 SV=1 - [A1AG1_HUMAN]	ORM1
P19652	Alpha-1-acid glycoprotein 2 OS=Homo sapiens OX=9606 GN=ORM2 PE=1 SV=2 - [A1AG2_HUMAN]	ORM2
Q15113	Procollagen C-endopeptidase enhancer 1 OS=Homo sapiens OX=9606 GN=PCOLCE PE=1 SV=2 - [PCOC1_HUMAN]	PCOLCE
Q9UHG2	ProSAAS OS=Homo sapiens OX=9606 GN=PCSK1N PE=1 SV=1 - [PCS1N_HUMAN]	PCSK1N
P30086	Phosphatidylethanolamine-binding protein 1 OS=Homo sapiens OX=9606 GN=PEBP1 PE=1 SV=3 - [PEBP1_HUMAN]	PEBP1
Q96S96	Phosphatidylethanolamine-binding protein 4 OS=Homo sapiens OX=9606 GN=PEBP4 PE=1 SV=3 - [PEBP4_HUMAN]	PEBP4
Q96PD5	N-acetylmuramoyl-L-alanine amidase OS=Homo sapiens OX=9606 GN=PGLYRP2 PE=1 SV=1 - [PGRP2_HUMAN]	PGLYRP2
P14618	Pyruvate kinase PKM OS=Homo sapiens OX=9606 GN=PKM PE=1 SV=4 - [KPYM_HUMAN]	PKM
P00747	Plasminogen OS=Homo sapiens OX=9606 GN=PLG PE=1 SV=2 - [PLMN_HUMAN]	PLG
P27169	Serum paraoxonase/arylesterase 1 OS=Homo sapiens OX=9606 GN=PON1 PE=1 SV=3 - [PON1_HUMAN]	PON1
P51888	Prolargin OS=Homo sapiens OX=9606 GN=PRELP PE=1 SV=1 - [PRELP_HUMAN]	PRELP
P07602	Prosaposin OS=Homo sapiens OX=9606 GN=PSAP PE=1 SV=2 - [SAP_HUMAN]	PSAP
P41222	Prostaglandin-H2 D-isomerase OS=Homo sapiens OX=9606 GN=PTGDS PE=1 SV=1 - [PTGDS_HUMAN]	PTGDS
Q99969	Retinoic acid receptor responder protein 2 OS=Homo sapiens OX=9606 GN=RARRES2 PE=1 SV=1 - [RARR2_HUMAN]	RARRES2
Q5T8P6	RNA-binding protein 26 OS=Homo sapiens OX=9606 GN=RBM26 PE=1 SV=3 - [RBM26_HUMAN]	RBM26
P10745	Retinol-binding protein 3 OS=Homo sapiens OX=9606 GN=RBP3 PE=1 SV=2 - [RET3_HUMAN]	RBP3
P02753	Retinol-binding protein 4 OS=Homo sapiens OX=9606 GN=RBP4 PE=1 SV=3 - [RET4_HUMAN]	RBP4
P07998	Ribonuclease pancreatic OS=Homo sapiens OX=9606 GN=RNASE1 PE=1 SV=4 - [RNAS1_HUMAN]	RNASE1
P34096	Ribonuclease 4 OS=Homo sapiens OX=9606 GN=RNASE4 PE=1 SV=3 - [RNAS4_HUMAN]	RNASE4
Q9BSG5	Retbindin OS=Homo sapiens OX=9606 GN=RTBDN PE=1 SV=2 - [RTBDN_HUMAN]	RTBDN
O94885	SAM and SH3 domain-containing protein 1 OS=Homo sapiens OX=9606 GN=SASH1 PE=1 SV=3 - [SASH1_HUMAN]	SASH1
A3KN83	Protein strawberry notch homolog 1 OS=Homo sapiens OX=9606 GN=SBNO1 PE=1 SV=1 - [SBNO1_HUMAN]	SBNO1
P13521	Secretogranin-2 OS=Homo sapiens OX=9606 GN=SCG2 PE=1 SV=2 - [SCG2_HUMAN]	SCG2
Q8WXD2	Secretogranin-3 OS=Homo sapiens OX=9606 GN=SCG3 PE=1 SV=3 - [SCG3_HUMAN]	SCG3
P51172	Amiloride-sensitive sodium channel subunit delta OS=Homo sapiens OX=9606 GN=SCNN1D PE=1 SV=3 - [SCNND_HUMAN]	SCNN1D
O75326	Semaphorin-7A OS=Homo sapiens OX=9606 GN=SEMA7A PE=1 SV=1 - [SEM7A_HUMAN]	SEMA7A
P01009	Alpha-1-antitrypsin OS=Homo sapiens OX=9606 GN=SERPINA1 PE=1 SV=3 - [A1AT_HUMAN]	SERPINA1
P01011	Alpha-1-antichymotrypsin OS=Homo sapiens OX=9606 GN=SERPINA3 PE=1 SV=2 - [AACT_HUMAN]	SERPINA3
P29622	Kallistatin OS=Homo sapiens OX=9606 GN=SERPINA4 PE=1 SV=3 - [KAIN_HUMAN]	SERPINA4
P08185	Corticosteroid-binding globulin OS=Homo sapiens OX=9606 GN=SERPINA6 PE=1 SV=1 - [CBG_HUMAN]	SERPINA6
P05543	Thyroxine-binding globulin OS=Homo sapiens OX=9606 GN=SERPINA7 PE=1 SV=2 - [THBG_HUMAN]	SERPINA7
P01008	Antithrombin-III OS=Homo sapiens OX=9606 GN=SERPINC1 PE=1 SV=1 - [ANT3_HUMAN]	SERPINC1
P05546	Heparin cofactor 2 OS=Homo sapiens OX=9606 GN=SERPIND1 PE=1 SV=3 - [HEP2_HUMAN]	SERPIND1
P36955	Pigment epithelium-derived factor OS=Homo sapiens OX=9606 GN=SERPINF1 PE=1 SV=4 - [PEDF_HUMAN]	SERPINF1
P08697	Alpha-2-antiplasmin OS=Homo sapiens OX=9606 GN=SERPINF2 PE=1 SV=3 - [A2AP_HUMAN]	SERPINF2
P05155	Plasma protease C1 inhibitor OS=Homo sapiens OX=9606 GN=SERPING1 PE=1 SV=2 - [IC1_HUMAN]	SERPING1
Q99574	Neuroserpin OS=Homo sapiens OX=9606 GN=SERPINI1 PE=1 SV=1 - [NEUS_HUMAN]	SERPINI1
Q9NQQ7	Solute carrier family 35 member C2 OS=Homo sapiens OX=9606 GN=SLC35C2 PE=1 SV=2 - [S35C2_HUMAN]	SLC35C2
P00441	Superoxide dismutase [Cu-Zn] OS=Homo sapiens OX=9606 GN=SOD1 PE=1 SV=2 - [SODC_HUMAN]	SOD1
P08294	Extracellular superoxide dismutase [Cu-Zn] OS=Homo sapiens OX=9606 GN=SOD3 PE=1 SV=2 - [SODE_HUMAN]	SOD3
Q14515	SPARC-like protein 1 OS=Homo sapiens OX=9606 GN=SPARCL1 PE=1 SV=2 - [SPRL1_HUMAN]	SPARCL1
Q08629	Testican-1 OS=Homo sapiens OX=9606 GN=SPOCK1 PE=1 SV=1 - [TICN1_HUMAN]	SPOCK1
Q9HCB6	Spondin-1 OS=Homo sapiens OX=9606 GN=SPON1 PE=1 SV=2 - [SPON1_HUMAN]	SPON1
P10451	Osteopontin OS=Homo sapiens OX=9606 GN=SPP1 PE=1 SV=1 - [OSTP_HUMAN]	SPP1
P02787	Serotransferrin OS=Homo sapiens OX=9606 GN=TF PE=1 SV=3 - [TRFE_HUMAN]	TF
Q15582	Transforming growth factor-beta-induced protein ig-h3 OS=Homo sapiens OX=9606 GN=TGFBI PE=1 SV=1 - [BGH3_HUMAN]	TGFBI
P01033	Metalloproteinase inhibitor 1 OS=Homo sapiens OX=9606 GN=TIMP1 PE=1 SV=1 - [TIMP1_HUMAN]	TIMP1
P16035	Metalloproteinase inhibitor 2 OS=Homo sapiens OX=9606 GN=TIMP2 PE=1 SV=2 - [TIMP2_HUMAN]	TIMP2
Q66K66	Transmembrane protein 198 OS=Homo sapiens OX=9606 GN=TMEM198 PE=1 SV=1 - [TM198_HUMAN]	TMEM198
Q9HCJ0	Trinucleotide repeat-containing gene 6C protein OS=Homo sapiens OX=9606 GN=TNRC6C PE=1 SV=3 - [TNR6C_HUMAN]	TNRC6C
O14773	Tripeptidyl-peptidase 1 OS=Homo sapiens OX=9606 GN=TPP1 PE=1 SV=2 - [TPP1_HUMAN]	TPP1
A0A075B6N3	T cell receptor beta variable 24-1 OS=Homo sapiens OX=9606 GN=TRBV24-1 PE=3 SV=1 - [TVBX1_HUMAN]	TRBV24-1
Q8NG11	Tetraspanin-14 OS=Homo sapiens OX=9606 GN=TSPAN14 PE=1 SV=1 - [TSN14_HUMAN]	TSPAN14
Q15361	Transcription termination factor 1 OS=Homo sapiens OX=9606 GN=TTF1 PE=1 SV=3 - [TTF1_HUMAN]	TTF1
Q8WZ42	Titin OS=Homo sapiens OX=9606 GN=TTN PE=1 SV=4 - [TITIN_HUMAN]	TTN
P02766	Transthyretin OS=Homo sapiens OX=9606 GN=TTR PE=1 SV=1 - [TTHY_HUMAN]	TTR
Q7Z3V4	Ubiquitin-protein ligase E3B OS=Homo sapiens OX=9606 GN=UBE3B PE=1 SV=3 - [UBE3B_HUMAN]	UBE3B
Q9H3U1	Protein unc-45 homolog A OS=Homo sapiens OX=9606 GN=UNC45A PE=1 SV=1 - [UN45A_HUMAN]	UNC45A
Q6EMK4	Vasorin OS=Homo sapiens OX=9606 GN=VASN PE=1 SV=1 - [VASN_HUMAN]	VASN
O15240	Neurosecretory protein VGF OS=Homo sapiens OX=9606 GN=VGF PE=1 SV=2 - [VGF_HUMAN]	VGF
P04004	Vitronectin OS=Homo sapiens OX=9606 GN=VTN PE=1 SV=1 - [VTNC_HUMAN]	VTN
Q9Y5W5	Wnt inhibitory factor 1 OS=Homo sapiens OX=9606 GN=WIF1 PE=1 SV=3 - [WIF1_HUMAN]	WIF1
